# Supplementary material for: Monoclonal humanized monovalent antibody blocking therapy for anti-NMDA receptor encephalitis
Source: Nat Commun. 2025 Jun 17;16:5292. doi: 10.1038/s41467-025-60628-1 (PMC12174348; doi:10.1038/s41467-025-60628-1)
Supplement: Supplementary file 11 — Source Data [file 41467_2025_60628_MOESM11_ESM.xlsx]

## Sheet: 1c
Figure 1 c
	ART5803		#003-102 Ab		Control antibody
100	107.644	108.389	97.8769	102.226	0	0
30	107.442	108.358	85.211	86.1141	0	0
10	107.072	107.964	62.6121	65.3422	0	0
3	104.529	105.997	32.5114	39.6445	0	0
1	92.0048	96.9467	12.7371	14.8086	0	0
0.3	49.0915	54.1723	0	0	0	0
0.1	23.8601	23.6461	0	0	0	0
0.03	2.29557	0	0	0	0	0
0.01	2.63138	1.36997	3.04292	0	0	0
0.003	0.880549	0	0	0	0	0
0.001	0.947891	0.773245	0	0	0	0
0.0003	3.73326	0	6.56757	0	0	0
0.0001	0	1.6598	0	0	0	0
0	0	0	0	0	0	0

## Sheet: 2b
Figure 2b
	Antibody [µg/mL]	ART5803					#003-102 Ab					Isotype Control
	10	128	114	178	104	111	42	42	44	49	38	96	122	141	100	115
	3	123	113	146	98	105	39	40	37	48	37	97	105	120	93	93
	1	116	102	149	89	102	41	40	38	45	35	88	104	113	83	112
	0.3	110	96	149	91	127	47	46	37	41	36	86	104	104	79	92
	0.1	97	93	121	90	89	59	63	51	41	55	88	99	99	82	97
	0.03	114	104	115	120	113	105	76	66	70	80	93	127	92	97	106
	0.01	113	108	118	98	94	102	95	100	101	86	114	113	137	118	107
	0.003	93	111	112	90	88	92	88	76	116	75	107	106	119	117	101
	0.001	103	101	105	83	87	92	97	78	113	85	97	95	117	102	99
	0.0003	98	100	110	85	107	83	100	81		82	105		101	92	100

## Sheet: 2c
Figure 2c
	Antibody [µg/mL]	ART5803				Bivalent ART5803					ART5803 Fab
	10	128	114	104	111	31	26	34	28	30	137	148	149	133
	3	123	113	98	105	27	24	32	23	26	131	137	145	129
	1	116	102	89	102	26	22	25	23	24	116	120	126	118
	0.3	110	96	91	127	44	29	26	21	24	111	110	106	100
	0.1	97	93	90	89	68	50	38	45	40	119	114	105	90
	0.03	114	104	120	113	105	88	64	94	76	128	152	141	120
	0.01	113	108	98	94	110	95	96	120	87	130	130	136	100
	0.003	93	111	90	88	95	88	97	87	86	103	118	112	92
	0.001	103	101	83	87	103	91	73	109	91	105	118	101	96
	0.0003	98	100	85	107	100	79	64	93	82				91

## Sheet: 2d
Figure 2d
		% GluN1 Surface Expression
	ART5803 (µg/mL)	Blocking			Rescue
	0	66	52	55	57	50	62
	0.001	68	65	60	53	50	56
	0.003	64	58	53	57	49	56
	0.01	70	62	55	57	51	55
	0.03	60	63	57	57	58	58
	0.1	65	68	62	63	49	62
	0.3	71	77	67	66	60	63
	1	136	132	120	99	107	128
	3	145	140	138	134	123	125
	10	131	162	122	122	141	145

## Sheet: 2e
Figure 2 e
															Antagonistic activity assessment (RFU(max-min))
	Agonistic activity assessment (RFU(max-min))															NMDA
					0.01 µg/mL		0.1 µg/mL		1.0 µg/mL		10 µg/mL								0.01 µg/mL		0.1 µg/mL		1.0 µg/mL		10 µg/mL
	Experiment #	Buffer only (Vehicle)	Buffer only (Vehicle)	MK-801	Control	ART5803	Control	ART5803	Control	ART5803	Control	ART5803			Experiment #	Buffer only (Vehicle)	Buffer only (Vehicle)	MK-801	Control	ART5803	Control	ART5803	Control	ART5803	Control	ART5803
	1	1059	1075		1096	1098	1009	1055	950	1006	1468	1277			1	911	2276		1810	1825	1735	1829	1615	1795	1490	1690
	2	795	945	998	1001	991	901	961	777	815	1153	1133			2	706	1918	751	1942	2035	1673	1795	1683	1745	1515	1478
	3	739	852	847	866	854	790	839	755	734	930	952			3	834	2068	799	2076	2039	1858	1994	1775	1859	1746	2008
Unpaired, 2-tailed, t-test														Unpaired, 2-tailed, t-test
	p value														p value
Vehicle vs Vehicle	0.4747													Vehicle -NMDA vs Vehicle + NMDA	0.0004
ART5803 0.01µg/mL vs Control 0.01µg/mL	0.9475													ART5803 0.01µg/mL vs Control 0.01µg/mL (w/ NMDA)	0.8351
ART5803 0.1µg/mL vs Control 0.1µg/mL	0.5925													ART5803 0.1µg/mL vs Control 0.1µg/mL (w/ NMDA)	0.2263
ART5803 1µg/mL vs Control 1µg/mL	0.8202													ART5803 1µg/mL vs Control 1µg/mL (w/ NMDA)	0.1294
ART5803 10µg/mL vs Control 10µg/mL	0.7483													ART5803 10µg/mL vs Control 10µg/mL (w/ NMDA)	0.4626

## Sheet: 2f
Figure 2f
		RFU(max-min)
		No NMDA	NMDA 30uM
				#003-102 Ab
		1.0 (µg/mL)		0.01 (µg/mL)		0.1 (µg/mL)		1.0 (µg/mL)		10 (µg/mL)
	Independent Experiment #	Control	Control	Control	ART5803	Control	ART5803	Control	ART5803	Control	ART5803
	1	830	1918	1330	1563	1188	1607	1393	2089	1363	2044
	2	1211	2042	1478	1530	1267	1668	1571	2175	1384	2039
	3	885	1879	1216	1281	1094	1564	1436	1731	1045	2003
	Unpaired, 2-tailed, t-test
		p value
	Control 1µg/mL -NMDA vs Control 1µg/mL+ NMDA	0.0017
	Control 1µg/mL + NMDA vs #003-102 Ab + Control 0.01µg/mL +NMDA	0.0026
	Control 0.01µg/mL + #003-102 Ab +NMDA vs ART5803 0.01µg/mL +#003-102 Ab + NMDA	0.375
	Control 0.1µg/mL + #003-102 Ab +NMDA vs ART5803 0.1µg/mL +#003-102 Ab + NMDA	0.0018
	Control 1µg/mL + #003-102 Ab +NMDA vs ART5803 1µg/mL +#003-102 Ab + NMDA	0.0221
	Control 10µg/mL + #003-102 Ab +NMDA vs ART5803 10µg/mL +#003-102 Ab + NMDA	0.0023

## Sheet: 3e
Figure 3e
		#003-102 Ab					ART5803					#003-102 Ab + ART5803 (Rescue)
	Spine	0h	3h	14h		Spine	0h	3h	14h		Spine	0h	3h	14h
	1	100	52.4891	55.8584		1	100	91.0343	92.4082		1	100	77.5651	83.5082
	2	100	87.0164	70.3542		2	100	112.145	134.142		2	100	79.6936	82.2239
	3	100	49.4273	44.4307		3	100	84.3703	74.4312		3	100	104.09	114.797
	4	100	78.8013	49.2644		4	100	91.9781	88.497		4	100	79.5086	87.4501
	5	100	76.2256	46.4455		5	100	90.0758	90.284		5	100	86.2449	79.0161
	6	100	69.1187	52.4743		6	100	134.584	113.225		6	100	74.4717	76.5587
	7	100	58.0001	44.9612		7	100	137.522	97.6139		7	100	62.1032	100.165
	8	100	83.4964	78.5716							8	100	82.5102	97.2403
	9	100	75.7662	60.7928							9	100	69.3155	108.748
	10	100	66.9725	71.9872
	11	100	92.0006	75.8217
	12	100	79.038	60.7512
		Paired, ordinary one-way ANOVA, Tukey's multiple comparisons test					Paired, ordinary one-way ANOVA, Tukey's multiple comparisons test					Paired, ordinary one-way ANOVA, Tukey's multiple comparisons test
		Comparisons	Adj. p value				Comparisons	Adj. p value				Comparisons	Adj. p value
		0h vs. 3h	<0.0001				0h vs. 3h	0.769				0h vs. 3h	0.002
		0h vs. 14h	<0.0001				0h vs. 14h	0.9818				0h vs. 14h	0.2571
		3h vs. 14h	0.0047				3h vs. 14h	0.6076				3h vs. 14h	0.1009

## Sheet: 3f
Figure 3f
		#003-102 Ab					ART5803					#003-102 Ab + ART5803 (Rescue)
		Spine	0h	3h	14h		Spine	0h	3h	14h		Spine	0h	3h	14h
		1	100	53.0574	47.4534		1	100	99.3263	100.225		1	100	82.9486	94.4606
		2	100	72.244	67.9957		2	100	107.806	131.788		2	100	79.6479	84.1852
		3	100	85.1045	85.5739		3	100	82.4279	56.7739		3	100	80.9282	117.136
		4	100	81.3417	36.8217		4	100	98.4491	102.571		4	100	68.6579	68.8237
		5	100	93.4431	64.7804		5	100	89.5697	101.062		5	100	91.4571	85.6344
		6	100	64.2917	59.0147		6	100	147.041	133.579		6	100	88.301	99.4649
		7	100	86.1517	73.0161		7	100	183.964	140.713		7	100	85.5688	113.507
		8	100	123.58	112.415							8	100	113.431	138.674
		9	100	99.3375	80.8487							9	100	94.6172	117.896
		10	100	61.2021	56.1049
		11	100	71.5193	52.5838
		12	100	119.502	82.2645
			Paired, ordinary one-way ANOVA, Tukey's multiple comparisons test					Paired, ordinary one-way ANOVA, Tukey's multiple comparisons test					Paired, ordinary one-way ANOVA, Tukey's multiple comparisons test
			Comparisons	Adj. p value				Comparisons					Comparisons
			0h vs. 3h	0.0722				0h vs. 3h	0.5377				0h vs. 3h	0.0358
			0h vs. 14h	0.0006				0h vs. 14h	0.6768				0h vs. 14h	0.9499
			3h vs. 14h	0.0064				3h vs. 14h	0.7794				3h vs. 14h	0.0311

## Sheet: 6b
Figure 6b
		GluN1				GluR2
		Positive Superpixels (%)				Positive Superpixels (%)
		Control	Vehicle	ART5803		Control	Vehicle	ART5803
		100	26.7	98.64		99.83	73.64	99.83
		100	29.42	99.83		98.47	39.62	89.63
		99.83	97.45	98.64		99.83	38.95	99.32
			49.32	66.33			96.61	90.07
			77.38	86.05			63.25	86.68
			94.56	75			51.62	86.97
			30.65	98.81			91.16	67.24
				67.69				56.49
		Unpaired, 2-tailed, t test				Unpaired, 2-tailed, t test
		ART5803 v Vehicle		p=0.0384		ART5803 v Vehicle		p= 0.0728

## Sheet: 6c
Figure 6c
	GluN1				GluR2				PSD95				GAPDH
	WT	Vehicle	ART5803		WT	Vehicle	ART5803		WT	Vehicle	ART5803		WT	Vehicle	ART5803
	101	87	89.2		94.9	79.4	76.2		113	99.4	88.9		93.4	109	88.1
	87.9	79.1	121		106	95.8	130		100	90.1	108		101	80.8	103
	112	90.1	77		99.5	112	97.3		86.9	92.4	86.6		106	84.9	71.9
		70.6	124			94.8	142			83	142			65.3	86.2
		86.4	103			113	125			110	107			106	118
		115	108			105	101			113	110			115	108
		100	130			88.1	87.6			110	120			156	143
			124				87.8				114				122
	Unpaired, 2-tailed, t test				Unpaired, 2-tailed, t test				Unpaired, 2-tailed, t test				Unpaired, 2-tailed, t test
	ART5803 v Vehicle		p=0.0418		ART5803 v Vehicle		p=0.4615		ART5803 v Vehicle		p=0.2286		ART5803 v Vehicle		p=0.8508

[truncated: 15 more sheets: 7a, 7b, 7c, 7d, 8a, 8b, S1, S2a, S2b, S5a, S5b, S6c, S6d, S7a, S7b]
